# Supplementary material for: Differential DARC/ACKR1 expression distinguishes venular from non-venular endothelial cells in murine tissues
Source: BMC Biol. 2017 May 19;15:45. doi: 10.1186/s12915-017-0381-7 (PMC5438556; doi:10.1186/s12915-017-0381-7)
Supplement: Supplementary file 4 — Raw data for Fig 2b, Fig 5, Fig 6g, Additional file 7: Figure S6B and Additional file 8: Figure S7. (XLS 217 kb) [file 12915_2017_381_MOESM2_ESM.xls]

## Sheet: Fig 2B
FIGURE 2B: semi-quantitative analysis of DARC expression in arterioles, capillaries, pre-venular capillaries, post-capillary venules and collecting venules
Mouse #1
Picture 1		Total count	positive	partial	negative
	arteriole	1	0	0	1
	capillaries	94	0	0	94
	pre-venular capillaries	27	1	14	12
	post-capillary venules	9	9	0	0
	collecting venules	2	2	0	0
Picture 2		Total count	positive	partial	negative
	arteriole	1	0	0	1
	capillaries	66	0	0	66
	pre-venular capillaries	13	6	2	5
	post-capillary venules	6	6	0	0
	collecting venules	4	4	0	0
Picture 3		Total count	positive	partial	negative
	arteriole	0	0	0	0
	capillaries	63	0	0	63
	pre-venular capillaries	9	0	5	4
	post-capillary venules	4	4	0	0
	collecting venules	1	1	0	0
Picture 4		Total count	positive	partial	negative
	arteriole	2	0	0	2
	capillaries	77	0	0	77
	pre-venular capillaries	21	3	8	10
	post-capillary venules	4	4	0	0
	collecting venules	1	1	0	0
Mouse #2
Picture 1		Total count	positive	partial	negative
	arteriole	0	0	0	0
	capillaries	46	0	0	46
	pre-venular capillaries	40	5	21	14
	post-capillary venules	9	7	2	0
	collecting venules	5	4	1	0
Picture 2		Total count	positive	partial	negative
	arteriole	1	0	0	1
	capillaries	80	0	0	80
	pre-venular capillaries	51	7	24	18
	post-capillary venules	13	12	1	0
	collecting venules	3	3	0	0
Picture 3		Total count	positive	partial	negative
	arteriole	0	0	0	0
	capillaries	57	0	0	57
	pre-venular capillaries	30	2	13	15
	post-capillary venules	14	12	2	0
	collecting venules	2	2	0	0

## Sheet: Fig 5
FIGURE 5: correlation of DARC expression and known venular markers
SKIN							PLN					MLN
		Experiment 1	Experiment 2	Experiment 3				Experiment 1	Experiment 2	Experiment 3				Experiment 1	Experiment 2	Experiment 3
Darc
		Relative expression	Relative expression	Relative expression		Darc		Relative expression	Relative expression	Relative expression		Darc		Relative expression	Relative expression	Relative expression
Skin VEC		0.0245183	0.0468221	0.114758			PLN VEC	0.39685	0.644685	0.204004			MLN VEC	0.293209	0.258816	0.290511
		0.0196408	0.0523137	0.0805856				0.355191	0.605696	0.176369				0.287175	0.208772	0.224793
			0.0439904	0.114758				0.338368	0.573024	0.166855				0.287175	0.184284	0.292532
Skin NVEC		0.00614374	0.0034401	0.0267683			PLN NVEC	0.00669206	0.00966286	0.0105253			MLN NVEC	0.00647906	0.0100036	0.00429438
		0.00700856	0.00450789	0.0123159				0.0139525	0.00615795	0.00560139				0.0065695	0.0117326	0.00351238
		0.00766942	0.00578554	0.0153743				0.00551152	0.00952983	0.00854917				0.0041577	0.0089535	0.00420601
Skin LEC		0.00144305	0.00351238	0.00905753			PLN LEC	0.00631647	0.0102374	0.00256528			MLN LEC	0.00669206	0.00812547	0.0272676
		0.00691207	0.00233343	0.00715582				0.0065847	0.00982042	0.00276853				0.00566647	0.00554986	0.0129881
		0.0108462	0.00607318	0.0202397				0.0043745	0.00955188	0.00249513				0.00633108	0.00669206	0.0237379
Selp		Relative expression	Relative expression	Relative expression		Chst4		Relative expression	Relative expression	Relative expression		Chst4		Relative expression	Relative expression	Relative expression
Skin VEC			0.0104767	0.0348346			PLN VEC	0.565135	0.425334	0.245989			MLN VEC	0.246558	0.150726	0.0951711
		0.00458139	0.00509513	0.0355666				0.577009	0.385998	0.218646				0.25349	0.174343	0.0964996
		0.0024551	0.00756383	0.0228235				0.573024	0.408007	0.205423				0.257028	0.160428	0.0971708
Skin NVEC							PLN NVEC	0.0256778	0.00403467	0.0219445			MLN NVEC	0.00548611	0.0150579	0.0111769
			0.000232041					0.0265833	0.00281367	0.0150928				0.00575886	0.0210019	0.00543564
			0.000112068					0.0311779	0.004732	0.0130482				0.0108964	0.0195955	0.00774063
Skin LEC							PLN LEC	0.00827706	0.00604518	0.00267422			MLN LEC	0.00366154	0.00134952	0.0128984
								0.00827706	0.00638986	0.00880985				0.00395164	0.00314367	0.0109976
								0.0115444	0.00734002	0.0054231				0.0041481	0.00134952	0.0183679
Sele
		Relative expression	Relative expression	Relative expression								Fut7		Relative expression	Relative expression	Relative expression
Skin VEC		0.000399366	0.00365309										MLN VEC	0.441351	0.275476	0.154606
		0.000605326	0.00362786	0.00161603		Fut7		Relative expression	Relative expression	Relative expression				0.444421	0.210224	0.162292
		0.000393868	0.00143308	0.00148705			PLN VEC	0.577009	0.644685	0.258219				0.363493	0.216134	0.171546
Skin NVEC		0.000171838	0.000103841					0.653685	0.710382	0.298679			MLN NVEC	0.0165159	0.0496063	0.0248031
		0.000243015	9.17835e-06					0.614152	0.649169	0.284533				0.0178244	0.0305362	0.0126622
		0.000258658	0.000120947				PLN NVEC	0.0585847	0.0204276	0.0514744				0.0179484	0.0394636	0.014545
Skin LEC		9.53329e-05	4.07361e-05	0.000432004				0.0482498	0.0394636	0.047039			MLN LEC	0.00417695	0.0020455	0.0170195
		6.46645e-05	0.000180798	0.000610946				0.0614973	0.0322774	0.0612138				0.00289277	0.00409099	0.0136338
		4.35591e-05	0.000110525	0.000191992			PLN LEC	0.0126329	0.00759887	0.0115444				0.00566647	0.00125045	0.0153388
								0.00569272	0.00433426	0.00950784
								0.0203805	0.0123444	0.00730618		Madcam1		Relative expression	Relative expression	Relative expression
													MLN VEC	0.169576	0.224793	0.614152
														0.154963	0.204004	0.597358
														0.192109	0.205423	0.542113
													MLN NVEC	0.000340514	0.000114423
															0.000120112	5.74206e-06
														0.000161073	0.000155227	3.36275e-05
													MLN LEC	0.0223538	0.0278406	0.0244617
															0.0198232	0.0229823
														0.0191922	0.0242366	0.0210019

## Sheet: Fig 6G
FIGURE 6G: rolling fraction of calcein-labeled neutrophils in ear skin vessels
mouse #1
		Total cell count	Total rollers	Roller Freq (%)
	venular segment 1	28	8	28.6
	venular segment 2	33	8	24.2
	venular segment 3	32	7	21.9
	arteriolar segment 1	92	0	0
	arteriolar segment 2	5	0	0
	arteriolar segment 3	97	0	0
mouse #2
		Total cell count	Total rollers	Roller Freq (%)
	venular segment 1	24	5	20.8
	venular segment 2	14	4	28.6
	arteriolar segment 1	15	0	0
	arteriolar segment 2	36	0	0
	arteriolar segment 3	51	0	0
mouse #3
		Total cell count	Total rollers	Roller Freq (%)
	venular segment 1	23	12	52.2
	venular segment 2	16	12	75
	venular segment 3	10	4	40
	arteriolar segment 1	29	0	0

## Sheet: Sup Fig 6B
Supl Fig VI: DARC epitope sensitivity to enzymatic digestion
1 experiment representative of 5
Mean fluorescence for DARC expression
	4 degrees	37 degrees	Coll II [1x]	Coll II [10x]	Coll D [1x]	Coll D [10x]	Coll VII [1x]	Coll VII [10x]
replicate 1	314.3	302.8	0	0.96	198.25	6.14	287.04	278.8
replicate 2	329.27	333.36	2.92	0.42	245.6	4.62	314.73	298.1
replicate 3	330	356.68	6.25	3.31	283.6	50.66	335.7	318.3

## Sheet: Sup Fig 7
Supl Fig VIII: DARC expression in whole mount adipose tissue
Picture 1				Picture 2
Surface area for CD31 channel	surface area for DARC channel			Surface area for CD31 channel	surface area for DARC channel
2895236	916.235			238.213	2002.7
1157.74	1543.43			975.837	11439.1
1877.43	59509.9			31452.2	5879.06
2363.94	69206.6			226.836	10404.8
441.147	2.719			119.792	7124.88
9786.94	56994.6			14875.4	2620.98
3209.03	6.517			3464.71	10222.3
1907.87	82555.3			1106.38	638.339
129.88	1.643			3113.97	5419.56
157.211	21.9			1.659	15623.7
105.099	1.824			3613	783.643
873.331	4.268			0.718	1186.62
253.376	2.943			2582.34	696.251
975.995	67510.3			3758.04	4863.43
2510.49	1.305			19151.5	3153.02
204.282	0.672			11.626	10222.3
1622.53	21.089			0.005	712.587
1136.5	2620.89			0.017	627.051
120.859	10400.7			1202.4	3013.27
4663.58	27296.2			79108.1	18128.1
235.122	4601.85			7551.67	4180.25
419.022	0.726			0.972	34732.8
678.544	33.965			10.481	784.954
315.793	21979.7			0.076	1929.34
174.157	13104.4			5.852	32937.5
180.93	0.882			0.008	3298.23
175.684	5.576			25343.6	554.939
4170.83	0.479			0.997	43120.2
3397.34	1740.93			17408.6	2160.03
778.585	0.038			1.072	3646.98
2391.64	15676.8			2.801	813.211
1105.32	16.938			1.099	691.615
474.125	9682.3			2490.09	20049.7
8360.05	5029.79			212.274	1432.6
668.341	7.452			0.486	1908.93
6074.99	0.085			1.509	4738.07
1179.73	814.214			0.043	1906.19
1589.07	0.28			5.449	1597.01
2925.59	0.142			1098.08	563.762
637.135	9.336			3.179	1092.52
672.636	0.065			943.482	600.045
4591.71	1759.33			3.989	1044.89
1938.97	2.082			311.999	616.415
1794.97	9.873			2.538	1014.32
1120.68	3078.54			1.26	849.233
425.896	0.238			0.484	2026.47
690.959	1.056			167.179	1276.49
1067.56	3.327			2.327	607.36
2416.08	1.901			1000.78	688.471
2887.27	0.676			0.404	758.528
3774.55	8.635			0.139	2013.73
515.324	15.558			778.785	1564.11
2830.83	16.896			0.025	497.027
370.227	10.821			0.287	838.261
4784.63	97.903			1.833	476.263
680.627	601.722			123.223	2078.47
738.259	2084.22			1.49	1450.88
1184.91	12.621			490.848	1120.94
2706.58	562.924			0.214	864.046
2357.01	3.203			0.229	2635.42
113.434	7.755			467.412	857.196
158.648	2.772			8777.01	609.406
337.45	2.234			0.08
116.312	2.86			5.101	Total surface area DARC
277.807	1364.06			522.358	301388
759.872	0.327			0.007
264.178	456.704			0.049
1088.35	496.09			0.894
156.805	21.951			3403.88
136.373	937.806			349.83
195.994	228.075			138.883
173.306	149.706			0.092
118.33	693.606			0.017
232.874	4.626			0.204
199.05	13.935			0.183
396.946	0.36			2048.93
206.397	36.43			493.741
106.801	62.147			2.559
113.702	0.876			1.528
338.908	0.244			17.312
135.277	29.167			523.016
7362.85	16.168			0.918
683.732	86.588			9.334
2032.04	1.066			0.021
173.145				2261.17
153.3	Total surface area DARC			0.211
193.261	464212			782.343
487.317				2.19
132.775				447.685
8394.63				2.074
122.389				2968.6
304.451				444.549
4355.43				0.189
1005.99				363.84
778.931				1605.31
202.819				10044.4
440.883				1300.61
193.474				63.81
112.723				1.402
182.354				1702.71
209.744				1597.91
66.286				0.017
77.485				626.464
237.364				1.201
478.106				4.04
252.211				82.031
86.285				2059.13
3548.91				1.28279e+06
383.756				856.025
187.791				0.713
3614.33				10485.4
4776.5				6.541
297.943				5162.15
1090.28				4641.23
84.79				0.673
4604.62				2038.52
4503.47				28.09
23450.8				4009.56
231.377				107.358
2305.29				192.189
543.003				14.343
691.921				307.782
269.329				0.951
1404.31				8.142
6167.44				7991.38
1175.68				3.243
104.374				1809.11
868.334				2.998
1328.78				0.409
275.446				4.863
75.504				2.275
486.321				3.3
157.598				397.961
401.43				1.71
241.125				34.488
201.485				288.298
197.294				189.813
252.173				0.062
91.834				4.427
184.705				13836.9
425.606				15045.7
78.371				1559.09
440.469				493.143
223.141				0.334
242.478				6.62
1200.49				4.851
1214.02				1.72
167.704				2189.17
94.483				49.079
79.893				15717.5
289.559				2097.12
528.865				0.456
286.721				0.074
647.268				9.919
115.856				0.567
110.936				0.066
300.446				1400.7
226.439				2.973
102.468				0.001
131.516				0.013
113.547				0.407
291.615				1.491
241.573				0.338
804.624				0.207
588.465				340.198
764.183				4984.15
105.923				0.198
1390.25				9239.95
122.01				1258.67
189.806				140.058
81.524				1748.85
198.53				337.373
186.433				1328.95
155.654				4233.21
283.958				0.65
184.73				3487.15
102.29				1177.96
134.352				1492.16
114.903				169.877
79.886				4.15
206.072				3.904
125.145				0.824
501.4				2215.7
189.588				0.002
675.792				0.658
469.691				4.377
64.267				145.366
1727.69				0.507
799.482				416.941
1114.69				2875.05
157.74				0.057
643.539				0
150.985				174.299
349.997				2248.76
711.486				1677.06
261.893				1545.73
65.032				699.051
648.909				0.001
120.17				1782.85
1429.44				394.419
318.213				193.028
120.347				3211.36
2821.35				1205.82
112.493				26632.4
165.939				994.152
210.33				152.718
4078.75				1057.37
80.02				482.686
168.496				0.012
199.2				1326.08
65.029				247.395
917.689				438.156
90.139				3.169
366.862				0.293
408.661				5.594
107.598				2.622
1404.19				1780.39
161.896				281.062
73.672				0.114
351.065				2.626
212.458				3737.95
1483.87				123.674
215.241				974.883
79.421				4.264
241.501				252.225
69.511				0.076
356.107				11140.8
100.402				2.376
444.481				9.119
1023.32				0.073
103.226				0
155.091				0.841
459.154				825.256
340.817				30.552
137.427				15.432
197.018				0.68
331.429				6.169
256.285				1175.28
236.868				306.979
1034.79				0.019
937.842				0.622
1953.3				0.285
675.125				6.176
318.736				237.044
144.32				1244.46
632.24				1.613
82.906				74.82
583.177				1.953
96.512				3164.83
164.405				1.897
324.48				4074.36
321.134				0.569
122.127				16.54
421.966				0.435
700.471				1057.42
376.313				0.408
590.544				0.237
673.132				112.177
176.214				0.002
222.906				6.404
176.886				0.232
508.154				4.347
477.542				164.412
344.606				0.001
260.173				1.172
1309.69				9.682
345.006				0.399
75.625				1.299
63.841				0.016
106.235				589.326
456.322				2.502
181.834				156.245
279.158				0.21
225.468				4482.8
204.613				53.832
468.17				473.26
173.973				847.943
107.827				0.236
116.576				0.706
57.747				0.941
169.821				0.026
75.998				0.007
174.556				341.359
348.177				469.844
230.87				335.57
599.711				588.278
94.512				607.754
92.526				0.389
92.461				543.639
299.204				1.306
148.955				1.753
				0.241
Total surface area CD31				145.501
3.1617e+06				596.003
				0.766
				10.263
				2.048
				2.377
				1.899
				722.611
				1781.78
				3.501
				3292.84
				1.112
				702.551
				1337.03
				0.079
				0.456
				0.091
				3.775
				1.746
				7.42
				939.534
				2.132
				4.101
				4.183
				0.058
				0
				0.8
				2148.5
				0.051
				0.582
				0.01
				0.524
				1269.03
				0.339
				1202.83
				359.827
				0.821
				1.352
				1852.77
				641.703
				1.001
				1100.02
				0.344
				2.867
				0.258
				136.747
				0.232
				0.094
				0.338
				0.249
				4.888
				7.209
				8.455
				2.853
				0.206
				11.377
				0.086
				0.165
				0.302
				1.69
				2.279
				0.1
				4.859
				21.243
				8.542
				3.543
				0.146
				66.042
				0.001
				2.592
				105.1
				108.794
				0.07
				136.183
				7.644
				0.489
				1.143
				20.283
				25.935
				1.174
				0.32
				352.147
				0.021
				9.157
				264.336
				0.426
				0.307
				536.613
				0.961
				159.287
				160.548
				0.004
				103.327
				180.372
				90.264
				3.927
				227.122
				6.654
				13.344
				1.973
				239.664
				6.532
				2.951
				61.636
				1.696
				0.001
				17.722
				0.393
				8.464
				255.781
				6.373
				82.692
				2.602
				0.183
				6.451
				0.003
				10.984
				0.01
				1.708
				0.986
				3.274
				0.046
				0.682
				0.261
				3.625
				0.427
				0.337
				84.046
				5874.16
				4688.17
				0.403
				0.493
				159.551
				435.483
				34.014
				12.645
				16290.9
				1.802
				1.011
				2.357
				1.044
				239.971
				242.409
				3.331
				6.372
				1.314
				2.43
				0.05
				0.934
				13990.4
				2.807
				3.531
				1.835
				0.148
				3.191
				126.736
				447.453
				0.12
				0.022
				268.647
				311.061
				1.931
				1.498
				1082.58
				0.697
				2.018
				16.066
				8.401
				51.417
				3920.18
				0.072
				0.198
				4.008
				6.155
				2.952
				0.503
				4.693
				32.542
				1949.77
				0.926
				0.101
				10.129
				226.452
				293.158
				30.746
				4.921
				0.011
				0.213
				693.428
				0.943
				1.962
				68.401
				441.582
				82.919
				0.371
				9.604
				1.954
				2.532
				353.405
				0.456
				3.754
				0.664
				2.27
				2.564
				2.035
				0.065
				0.002
				0
				0.117
				18.525
				2.588
				4.362
				0.286
				2.39
				1.277
				0.176
				17.047
				46.851
				7.369
				0.666
				0.236
				142.789
				2.031
				2.013
				0.007
				4.111
				1.28
				147.893
				0.056
				399.408
				69.665
				0.017
				66.92
				0.589
				0.695
				304.984
				2.134
				0.098
				0.008
				0.42
				0.091
				0.588
				0.565
				121.772
				44.253
				4.495
				4
				1.116
				0.016
				0.835
				2.143
				0.14
				20.701
				106.268
				0.405
				2.274
				4.63
				0.068
				0.252
				7.38
				0.307
				789.005
				0.053
				4.893
				1.113
				0.172
				4.137
				0.181
				251.319
				0.256
				2.45
				58.451
				27.571
				1.623
				3.983
				1.996
				45.507
				83.645
				0.013
				1.538
				0.056
				1061.06
				2.607
				0.561
				2.155
				0.215
				0.412
				38.373
				0.301
				0.57
				0.56
				4.629
				0.025
				3.711
				81.35
				227.49
				5.911
				73.56
				4.069
				0.346
				2.959
				246.198
				382.106
				0.196
				1.22
				0.356
				9.844
				117.472
				53.83
				0.439
				15.821
				5.505
				0.338
				1.238
				2.692
				5.965
				0.695
				1.204
				1.207
				0.087
				392.533
				0.216
				0.102
				4.677
				0.025
				0.061
				0.263
				132.096
				2.076
				299.599
				0.138
				4.499
				1.272
				3.128
				2.105
				7.054
				2.089
				0.107
				3.133
				2.299
				3.425
				0.461
				3957.01
				8.062
				16.787
				1.053
				0.007
				0
				11.371
				0.349
				1.742
				4.833
				0.298
				667.266
				0.075
				0.177
				134.823
				0.175
				3.674
				7.438
				0.934
				11391.1
				2.976
				0.24
				4.718
				0.051
				3.059
				1.253
				2.008
				1.047
				1.855
				0.734
				75.117
				0.842
				0.023
				0.388
				154.515
				0.373
				0.837
				169.305
				8.126
				3.261
				5.718
				0.442
				5.876
				2.037
				1.237
				0.154
				0.226
				0.032
				2.309
				75.845
				102.252
				0.002
				97.226
				0.446
				2.244
				132.278
				0.21
				5.762
				17.412
				19.42
				1.915
				22.709
				62.985
				1.935
				0.635
				51.028
				0.889
				0.244
				0.897
				7.766
				114.595
				0.115
				0.881
				82.945
				4.411
				2.427
				7.218
				24.951
				0.109
				0.387
				0.051
				4.062
				0.478
				0.901
				0.467
				90.798
				2.264
				67.634
				1.607
				0
				152.751
				6.098
				0.181
				0.085
				9.299
				62.41
				3.437
				39.174
				0.12
				0.092
				812.777
				0.066
				1531.05
				0.556
				160.486
				0.245
				0.915
				3.518
				5.857
				0.635
				6.045
				137.396
				3.299
				1.018
				10.606
				3.085
				245.584
				11.065
				2.051
				0.389
				214.327
				0.956
				0.148
				10.442
				2.556
				2.899
				2.649
				48.744
				11.207
				0.087
				172.591
				1.613
				1.581
				0.002
				3.527
				5.911
				0.014
				3.272
				73.273
				0.002
				3.383
				0.253
				0
				0.145
				15.649
				57.069
				0.22
				0.79
				2.314
				7.127
				0.032
				0.476
				1524.31
				0.666
				6.921
				0.049
				3.794
				0.323
				3.087
				1.696
				0.294
				0.993
				184.866
				0.053
				1.932
				3.576
				0.049
				0.049
				6.767
				7.364
				0.003
				0.052
				0.049
				0.505
				0.492
				842.612
				2701.04
				1.442
				6.597
				51.602
				0.493
				1.111
				0.204
				1.049
				1.607
				0.137
				0.107
				0.196
				0
				0.933
				3.213
				23.554
				0.973
				394.743
				71.313
				0.001
				10.035
				0.004
				0.184
				6.888
				3.332
				0.098
				2.248
				0.176
				0.252
				0.723
				1.785
				109.238
				1988.39
				0.473
				0.418
				0.178
				1889.55
				977.453
				0.04
				0.885
				0.649
				1.047
				0.289
				1.354
				0.46
				6.914
				618.126
				1.499
				557.563
				0.252
				15.405
				3.071
				0.033
				0.278
				2.035
				0.869
				155.851
				0.009
				14.344
				0.003
				0.179
				324.965
				0.51
				0.311
				3.51
				7.599
				6.234
				1.966
				0
				2.447
				0.81
				176.436
				28.769
				6.135
				4.45
				3.603
				0.182
				102.246
				2.254
				3899.97
				0.721
				0.993
				21.077
				5025.24
				0.873
				8.312
				6.915
				336.185
				2.575
				0.083
				0
				2.481
				1460.57
				1.376
				0.571
				0.007
				2.161
				19.504
				0.092
				2.355
				6.15
				138.096
				1.075
				0.387
				0.764
				0.08
				0.177
				72.131
				0.044
				1.864
				0.114
				0.955
				0.438
				8.821
				0.715
				0.042
				0.128
				0.54
				1.187
				8.973
				1.244
				20.247
				0.004
				0.27
				0.008
				2.299
				0.063
				101.997
				341.876
				304.034
				0.157
				288.936
				0.31
				65.452
				180.42
				177.042
				7.187
				0.32
				1.485
				3.272
				117.894
				2.623
				16.532
				426.364
				10.911
				0.231
				0.748
				4.804
				3.726
				7.762
				0.659
				0.472
				449.013
				0.049
				0.649
				167.083
				682.4
				0.001
				1.009
				1.011
				0.399
				419.445
				17.575
				0.135
				4.796
				0.02
				0.008
				0.25
				1.916
				2.828
				0.041
				1.36
				282.392
				0.098
				0.021
				42.629
				2.184
				0.18
				1.944
				0.496
				2.603
				3.952
				8.468
				0.002
				5.036
				0.008
				0.621
				4.99
				370.206
				0.216
				1.648
				0.153
				0.329
				0.37
				4.035
				0.9
				1.533
				0.089
				4.284
				3.116
				23.771
				0.698
				3.204
				4.374
				0.313
				0.008
				1.159
				1.647
				0.153
				0.142
				2.61
				214.989
				0.16
				0.727
				0.116
				1.337
				9.799
				122.205
				1.394
				6.12
				2.691
				152.53
				0.196
				5.833
				11.441
				0.528
				0.099
				7.208
				42.899
				0.504
				56.879
				0.346
				0.195
				73.643
				1.374
				171.413
				0.087
				0.097
				91.353
				0.936
				4.338
				35.591
				0.592
				0.109
				12.346
				188.467
				1.847
				4.349
				5.518
				0.001
				0.576
				2.158
				0.017
				39.129
				1.938
				1.079
				4.865
				6.14
				1.442
				3.008
				8.211
				49.093
				104.541
				51.33
				2.043
				3.629
				0.007
				44.779
				1.385
				7.792
				0.728
				25.787
				10.374
				0.457
				0.174
				2.755
				0.552
				15.18
				14.298
				93.936
				5.397
				0.461
				2.482
				0.284
				416.602
				2.095
				0.123
				1045.29
				0.054
				0.092
				1.359
				0.631
				1.985
				3.438
				2.27
				2.25
				0.266
				1.15
				0.089
				171.051
				485.047
				5.32
				0.122
				3.32
				2718.52
				4.154
				8.454
				0.691
				0.354
				40.175
				105.653
				5.595
				2.706
				118.204
				0.098
				7.456
				1606.77
				0.018
				0.019
				0.139
				0.346
				1.05
				2.02
				1.341
				0
				1.473
				3.611
				0.138
				0.066
				204.995
				0.585
				0.915
				151.904
				10.086
				0.913
				2.348
				62.667
				5.154
				0.005
				1.031
				0
				5.975
				21.711
				1.128
				0.66
				2.187
				5.643
				1.772
				0.548
				4.56
				0.292
				97.718
				1.745
				0.017
				1.729
				4.64
				0.183
				1.612
				1.955
				747.382
				36.822
				6.514
				0.438
				1.629
				0.009
				0.404
				0.311
				2.062
				7.386
				0.516
				1.231
				1.981
				5.977
				10.175
				1.449
				9.961
				0.501
				553.483
				1.615
				1.882
				2.616
				5.883
				1.228
				0.452
				0.939
				0.407
				5.218
				0.987
				0.078
				1.341
				2.75
				0.06
				0.007
				0.192
				0.12
				0.229
				0.5
				1.394
				1182.76
				538.16
				0.604
				2.942
				5.019
				2.908
				1.056
				114.462
				704.573
				1.898
				0.699
				1.961
				6.21
				3.688
				0.002
				4.835
				2.229
				0.955
				1443.28
				9.854
				0.011
				12.711
				8.842
				1.738
				5.967
				0.749
				1.872
				5.658
				0.661
				18.827
				0.083
				1.322
				3.088
				202.531
				0.066
				0.04
				2.272
				0.837
				2.434
				1.286
				9.502
				17.105
				0.569
				0.187
				0.473
				0.042
				85.465
				0.211
				0
				15.384
				0.415
				0.007
				44.096
				0.576
				2.94
				5.133
				47.815
				2.621
				1.212
				5.121
				2142.29
				68.789
				0.097
				3.295
				10.867
				309.769
				2.838
				4.895
				0.296
				0.106
				1324.29
				0.729
				6.778
				2.734
				3.447
				3.418
				1.166
				0.961
				256.756
				0.092
				3.603
				0.123
				1.405
				0.708
				6.05
				0.016
				0.723
				1.163
				0.906
				59.777
				0.592
				0.331
				3.436
				3.495
				9.055
				0.202
				0.857
				7.963
				23.488
				3.193
				5.148
				1.088
				2.26
				10.465
				3.57
				7.306
				0
				1.044
				0.001
				5.374
				8.134
				1.015
				99.133
				1.215
				0
				0.931
				3.291
				57.94
				0.516
				6.024
				0.627
				0.002
				0.655
				0.167
				2.105
				0.407
				0.548
				3.367
				268.702
				0.059
				0.023
				194.561
				0.055
				4.878
				0.559
				0.032
				0.448
				3.185
				0.7
				0.013
				0.129
				0.025
				48.377
				4.719
				0.247
				2.059
				11.579
				1.172
				1.669
				0.216
				0.821
				784.602
				1.036
				18.001
				3.621
				0.009
				0.021
				5.27
				5.653
				1.202
				0.005
				0.699
				0.004
				34.036
				5.903
				4.841
				99.729
				0.161
				0.415
				2.81
				1.219
				3.334
				574.048
				20.623
				1.674
				7.333
				3.84
				1.432
				77.353
				0.888
				0.512
				0.365
				0.919
				1.088
				0.65
				0.012
				1.575
				3.062
				4.769
				1.5
				35.913
				0.904
				0.14
				0.467
				174.103
				6.642
				0.576
				1.517
				0.786
				3.281
				61.88
				101.977
				1.51
				43.338
				1.145
				0.553
				0.048
				7.133
				42.394
				4.137
				2.847
				2.669
				0.096
				0.155
				1.455
				6.133
				17.473
				1.977
				8.099
				0.572
				0.745
				3.068
				0.24
				1.212
				0.059
				3.783
				3.134
				0.715
				0.429
				8.127
				0.021
				1.865
				4.458
				0.067
				6.073
				9.879
				0.098
				0.326
				698.85
				37.702
				10.868
				0.456
				0.009
				62.582
				211.796
				1.104
				0.006
				2.957
				0.28
				142.368
				0.191
				0.42
				0.995
				0.736
				1.425
				46.403
				1.871
				0.117
				0.373
				1.439
				0.475
				1.653
				1.023
				1.286
				1.138
				74.369
				223.879
				6.349
				1270.61
				43.026
				3.586
				1.631
				0.311
				5.901
				0
				1.931
				0.049
				10.114
				6.392
				2.132
				1611.07
				318.098
				1.28
				601.029
				1.915
				0.036
				0.593
				0.017
				0.965
				3.89
				0.455
				0.079
				561.305
				157.692
				0.049
				0.137
				199.586
				0.114
				560.445
				3.499
				24.281
				1.726
				1.145
				4.106
				0.942
				1305.99
				0.166
				0.089
				0.438
				0.146
				102.265
				0.315
				12.317
				0.836
				2.512
				1.339
				0.148
				0.109
				0.35
				1.943
				14.722
				5.174
				0.553
				7.124
				1.387
				17.961
				0.341
				0.037
				4.291
				6.996
				0.651
				61.512
				4.48
				0.592
				11.973
				0.04
				301.276
				301.84
				3.087
				4.878
				700.721
				0.24
				514.188
				563.294
				2.303
				4.372
				1.359
				0.004
				0.956
				4.702
				0.002
				0.338
				1.443
				3.119
				8.976
				473.027
				1.082
				1.158
				6.098
				0.721
				1.925
				864.385
				1.653
				0.48
				8.065
				3.536
				286.724
				2.374
				1671.34
				0.1
				256.449
				3.382
				2.99
				196.521
				2.579
				5.116
				1660.38
				0
				0.888
				568.906
				4.692
				1414.28
				0.209
				247.322
				1.082
				2.523
				1.093
				1.757
				4.147
				3.984
				2.571
				0.426
				0.435
				0.008
				2.127
				497.717
				0.619
				2.827
				4.39
				4.16
				2.033
				0.829
				1441.48
				2.972
				473.121
				0.332
				62.983
				7.5
				0.896
				0.021
				18.849
				0.025
				3.901
				1.984
				953.13
				4.142
				3.129
				1.478
				1817.34
				0
				0.002
				45.36
				721.066
				1.21
				1.662
				0.019
				8398.87
				0.731
				2.343
				3.456
				2.054
				0.008
				2.357
				14.962
				0.806
				14.428
				1.479
				1.79
				0.767
				0.172
				10.698
				5.143
				66.361
				4.939
				19.299
				0.912
				115.569
				0.058
				1.83
				0.084
				0.82
				3.381
				2.686
				0.059
				158.651
				13.121
				8.423
				6.733
				2.658
				0.41
				0.156
				1.352
				0.976
				2.881
				0.047
				8.938
				6.343
				1.269
				0.007
				0.033
				0.006
				1.808
				5.055
				0.243
				3.192
				1.955
				326.168
				378.603
				0.001
				11.058
				0.756
				32.418
				2.74
				0.035
				0
				0.198
				0.053
				0.141
				0
				1.417
				2.028
				0.001
				114.722
				13.22
				0.001
				4.026
				1.319
				0.153
				2.827
				0.018
				0.976
				0.163
				0.679
				0.136
				1.928
				0.161
				3.71
				0.021
				0.327
				1.399
				0.476
				0.066
				33.753
				6.701
				1013.65
				41.563
				665.089
				0.421
				0
				9.35
				84.529
				17.372
				1.832
				0.033
				1.811
				1.981
				0.399
				64.955
				0.534
				74.737
				9.951
				1.338
				1.618
				7.269
				4.233
				0.067
				0.006
				1.566
				0.005
				0.883
				87.819
				0.572
				0
				0.558
				3.393
				1.668
				2.158
				6.703
				0.239
				2.389
				3.644
				3.578
				4.709
				20.561
				30.315
				4.01
				0.863
				0.806
				0.668
				6.352
				2.714
				0.287
				2.975
				0.065
				0.006
				59.147
				0.634
				2.226
				34.975
				5.309
				1.593
				0.059
				3.462
				0.183
				1.433
				8.183
				13.323
				0.79
				0.001
				2.212
				9.036
				1.4
				0.42
				0.001
				0.368
				5.615
				0.422
				2.229
				3.209
				0.639
				12.151
				1.873
				104.846
				0.656
				0.005
				3.655
				1.046
				0.107
				0.702
				6.724
				0.621
				0.008
				0.513
				0.099
				44.181
				0.002
				0.101
				1.041
				0.447
				0.194
				0.157
				9.903
				39.249
				310.149
				2144.44
				2.167
				0.217
				2.004
				0
				2.048
				7.368
				392.503
				1.89
				0.727
				1.418
				26.594
				0.061
				477.226
				0.141
				2.348
				0.483
				0.628
				0.028
				2.386
				1.299
				0.146
				246.263
				0.137
				5.812
				0.347
				0.037
				1.776
				0.781
				0.058
				1.449
				1.661
				810.477
				9.005
				59.602
				0.03
				0.076
				0.471
				7.21
				3.592
				0.003
				0.147
				0.281
				595.922
				0.508
				0.022
				0.022
				0.001
				127.59
				0.622
				0.42
				5.179
				917.864
				0.133
				2018.94
				0.656
				3.434
				0.968
				223.648
				1.002
				0.855
				1.918
				1.92
				7.369
				7.023
				82.756
				0.006
				1.715
				58.894
				0.009
				13.617
				9.141
				0.662
				0.089
				0.417
				8.263
				481.948
				1.533
				9.106
				21.091
				1.548
				543.433
				0.09
				0.004
				205.346
				0.74
				2453.86
				0.025
				15.169
				0.974
				0.003
				1.786
				0.482
				1789.21
				0.296
				0.711
				0.462
				2.289
				4.044
				1.116
				0.479
				4.009
				286.941
				1.69
				2.511
				0.389
				2.055
				0.604
				0.667
				0.55
				0.368
				4.76
				1.373
				0.021
				1707.31
				0.001
				8.069
				0.209
				0.866
				2.667
				1.861
				0.159
				5.13
				0.116
				0.278
				0.126
				97.627
				5.62
				0.218
				0.201
				0.071
				0.014
				1.517
				1.623
				4.152
				0.115
				0.185
				2.24
				0.101
				19.075
				9.617
				3.959
				2.248
				84.07
				0.264
				7.087
				8.565
				0.114
				5.251
				0.291
				0.094
				0.296
				0.057
				2.549
				1.169
				2.823
				332.084
				0.404
				1.224
				0.308
				0.62
				2.228
				1.075
				0.056
				0
				0.089
				6.937
				0.339
				0.802
				14.824
				1917.43
				6.939
				0.717
				4.064
				350.579
[truncated: 1,970 more rows]
